# Supplementary material for: A Robust Triboelectric Impact Sensor with Carbon Dioxide Precursor-Based Calcium Carbonate Layer for Slap Match Application
Source: Micromachines (Basel). 2023 Sep 17;14(9):1778. doi: 10.3390/mi14091778 (PMC10537528; doi:10.3390/mi14091778)
Supplement: Supplementary file 1 [file micromachines-14-01778-s001.zip]

Archive with 4 entries (3 files):
- micromachines-2601399-supplementary/
- micromachines-2601399-supplementary/CaCO3-TENG_VideoS1_overturn.mp4
- micromachines-2601399-supplementary/CaCO3-TENG_VideoS2_unturn.mp4
- micromachines-2601399-supplementary/[20230916] (SM) CaCO3-TENG.pdf
